# Supplementary material for: Quality control method for RNA-seq using single nucleotide polymorphism allele frequency
Source: Genes Cells. 2014 Sep 21;19(11):821–9. doi: 10.1111/gtc.12178 (PMC4231238; doi:10.1111/gtc.12178)
Supplement: Supplementary file 3 — Table S1 RNA-seq raw data used in this study [file gtc0019-0821-sd3.xlsx]

## Sheet: Model
SRA ID	Cell type	Strain	Mapped (%)	Exon cover ratio	Number of SNPs (cover ratio >= x20)
SRR1047502	ESC	129B6	92.2222	137.892	23838
SRR1047504	iPS	129B6	95.6083	265.24	24796
SRR1042200	MEF	129B6	96.6041	16.6352	5948
SRR1191170	Normal fibroblast	B6 x BALB/c	80.5978	20.5803	5945
SRR1191171	Cancer-assoficated fibroblast	B6 x BALB/c	86.9726	30.7414	8580
SRR892995	Hematopoietic stem cell	B6	91.7677	107.725	29315

## Sheet: STAP
SRA ID	Cell type	Strain	Mapped (%)	Exon cover ratio	Number of SNPs (cover ratio >= x20)	Notes
SRR1171556	CD45 positive Cells ; RNASeq_Rep1	129B6	83.8683	99.3685	17536
SRR1171557	CD45 positive Cells ; RNASeq_Rep2	129B6	84.1998	93.2918	18350
SRR1171558	Epi Stem Cells ; RNASeq_Rep1	129B6	87.0565	120.641	17761
SRR1171559	Epi Stem Cells ; RNASeq_Rep2	129B6	86.7879	117.87	18599
SRR1171560	Embryonic Stem Cells ; RNASeq_Rep1	129B6	85.619	94.2036	17171
SRR1171561	Embryonic Stem Cells ; RNASeq_Rep2	129B6	85.9644	104.653	18474
SRR1171565	FI-SC (Fgf Induced Stem Cells); RNASeq_Rep1	129B6	85.7268	106.598	20791
SRR1171566	FI-SC (Fgf Induced Stem Cells) ; RNASeq_Rep2	129B6	85.6776	99.6496	20205
SRR1171580	Low pH treated CD45 positive Cells ; RNASeq_Rep1	129B6	82.2955	86.9637	17494
SRR1171581	Low pH treated CD45 positive Cells ; RNASeq_Rep2	129B6	82.1573	76.8494	16279
SRR1171585	STAP-SC (STAP derived Stem Cells) ; RNASeq_Rep1	129B6	85.4403	112.533	19872
SRR1171586	STAP-SC (STAP derived Stem Cells) ; RNASeq_Rep2	129B6	85.2994	110.727	19766
SRR1171590	Trophoblast Stem Cells; RNASeq_Rep1	CD1	86.1586	113.039	19856	Applied SNPs were not heterozygous SNPs in CD1 but in 129B6.
SRR1171591	Trophoblast Stem Cells; RNASeq_Rep1	CD1	85.7	102.2	19168	Applied SNPs were not heterozygous SNPs in CD1 but in 129B6.
SRR1171572	CD45 positive Cells ; RNASeq_SMARTer_Rep1	129B6	85.5923	101.885	14855
SRR1171573	CD45 positive Cells ; RNASeq_SMARTer_Rep2	129B6	85.1242	115.77	15537
SRR1171578	Low pH treated CD45 positive Cells ; RNASeq_SMARTer_Rep1	129B6	92.2113	142.144	11811
SRR1171579	Low pH treated CD45 positive Cells ; RNASeq_SMARTer_Rep2	129B6	90.7038	217.105	12841
